# Supplementary material for: The Impact of Cosmetic and Plastic Surgery on Self-Esteem: A Systematic Review and Meta-analysis
Source: Aesthet Surg J Open Forum. 2026 Jan 29;8:ojag013. doi: 10.1093/asjof/ojag013 (PMC12934344; doi:10.1093/asjof/ojag013)
Supplement: ojag013_Supplementary_Data [file ojag013_supplementary_data.zip]

Archive with 2 entries (2 files):
- Appendix A.docx
- Appendix B.docx
